# Supplementary material for: Plastisphere microbiome: Methodology, diversity, and functionality
Source: Imeta. 2023 Mar 31;2(2):e101. doi: 10.1002/imt2.101 (PMC10989970; doi:10.1002/imt2.101)
Supplement: Supplementary file 2 — Supporting information. [file IMT2-2-e101-s001.xlsx]

## Sheet: TableS1
Table S1. Current research of plastisphere in seawater (main results including influencing factors, core microbes, dominated assembly mechanism of plastisphere communities, etc.).
Experimental design	MP type	Sequencing method	Main results	Reference
Field collection	Unidentified	16S	l Proteobacteria, Bacteroidetes, Actinobacteria, Firmicutes, Verrucomicrobia, Planctomycetes, and Acidobacteria	(Li et al., 2021)
(Three seawater ecosystems)		ITS	l ORP, salinity, nitrogen-related ions, and the DOC (bacteria); pH (fungi)
			l Deterministic processes
Field incubation	PE	16S	l Proteobacteria (35.25–61.06%), Cyanobacteria (7.33–48.26%), Bacterioidetes (8.88–16.38%), Planctomycetes (0.67–4.20%) and Firmicutes (0.22–0.66%)	(Zhang et al., 2022)
	PP		l Co-influenced by MP types, biotic parameters, and environmental factors (temperature, nutrients, pH, and salinity)
	PS		l Stochastic processes
	PVC
	ABS
Field collection	Unidentified	16S	l Proteobacteria, Firmicutes, and Actinobacteria	(Sun et al., 2021a)
			l Stochastic process
Field incubation	PP	16S	l Proteobacteria (38.34%–97.11%) and Bacteroidetes (2.50%–46.91%)	(Xu et al., 2019)
(Three seawater ecosystems)	PVC		l Not MP-specific but environmental factors (temperature, salinity and inorganic nitrogen) and exposure times mattered
Field collection	PE	16S	l Proteobacteria, Bacteroidetes, and Cyanobacteria,	(Aguila-Torres et al., 2022)
(Sites with different levels of anthropogenic activity)	PP		l Anthropogenic activity
	PS
	Nylon
Field incubation	PE	16S	l Proteobacteria, Cyanobacteria, Bacteroidetes and Actinobacteria	(Li et al., 2020)
(Three marine habitats)	PET		l Marine habitats (salinity, pH, temperature, DO)
Field collection	PE	16S	l Proteobacteria (60.72 ± 5.41%), Bacteroidetes (20.58 ± 4.64%) and Cyanobacteria (9.09 ± 7.40%)	(Frère et al., 2018)
(Two sites)	PP		l Polymer nature, temporal and spatial variability
	PS
Laboratory microcosm	HDPE	16S	l Alphaproteobacteria, Gammaproteobacteria, Cyanobacteria, Bacteroidetes, and Actinobacteria	(Cheng et al., 2021)
	PLA		l Plastic composition and the presence of a phytoplankton bloom
Laboratory microcosm	HDPE	16S	l Alpha-, Gammaproteobacteria and Bacteroidia	(Djaoudi et al., 2022)
(Seawater with contrasted Cu concentrations)			l Seawater Cu content
Field collection	PS	16S	l Proteobacteria (49 % to 51 %) and Bacteroidetes (22 % to 30 %)	(Marques et al., 2023)
(Three sites)	PP
	PE
	Polyester
Laboratory microcosm	PHBV	16S	l Proteobacteria, Bacteroidetes, Actinobacteria, Cyanobacteria	(Vannini et al., 2021a)
(Seabed and dune)	PHBV/PO		l Abiotic parameter variations
Laboratory microcosm	PE	16S	l Proteobacteria	(Tu et al., 2021)
	PP		l Incubation time and polymer type
	EPS
Field collection	PET	16S	l Proteobacteria and Bacteroidetes	(Lu et al., 2019)
		qPCR	l Absolute abundances of intI1 on microplastics were higher than water.
Field incubation	PET	16S	l α-Proteobacteria (22.9%), γ-Proteobacteria (18.2%), Thaumarchaeota (15.0%) and Bacteroidetes	(Hou et al., 2021)
	PE		l Particles size
	PP		l PE and PP: neutral processes
			PET: selection processes
Field incubation	PETE	16S	l Bacteria: Proteobacteria (31–45%), Alpha-(48–85%) and Gammaproteobacteria (10–41%), and Bacteroidetes (14–48%)	(Dudek et al., 2020)
	HDPE	18S	l Eukaryotes: diatoms, dinoflagellates, red, green, and brown algae
	PVE		l Eukaryotes: polymer type and time
	LDPE
	PP
	PS
Laboratory microcosm	PE	16S	l Gammaproteobacteria, Alphaproteobacteria, and Bacteroidia	(Kesy et al., 2019)
(Different sites)	PS		l Salinity
Field collection	PE	16S	l Latitudinal gradient	(Amaral-Zettler et al., 2015)
(Different sites)	PS
	PP
	PETE
Field incubation	PE	16S	l Proteobacteria and Bacteroidetes	(Tu et al., 2020)
(Different time and exposure depths)			l Biofilms decreased the hydrophobicity and changed the functional groups of PE.
Field incubation	PE	16S	l Gammaproteobacteria	(Lemonnier et al., 2022)
(Intertidal and subtidal position)	PP		l Environment and chemical load (additives and adsorbed contaminants)
	PVC
Field collection	PS	16S	l Before typhoon: Proteobacteria (55.32%), Bacteroidetes (9.25%), Acidobacteria (9.13%), Cyanobacteria (6.90%), and Actinobacteria (4.99%)	(Chen et al., 2021a)
(nine sites along the coastal line)	PP		l After typhoon: Proteobacteria (75.03%), Actinobacteria (7.40%), Tenericutes (3.51%), Acidobacteria (3.29%), and Cyanobacteria (2.65%)
	PET		l Disturbance and erosion effects of typhoons
	PE
	PA
	PVC
Field collection	PE	16S	l Proteobacteria, Planctomycetes, Chloroflexi, Bacteroidetes, Cyanobacteria and Firmicutes	(Viršek et al., 2017)
	PP		l Fish pathogen bacteria Aeromonas salmonicida and hydrocarbon-degrading bacterial species were found on MPs.
	PS
	PET
	PA
	PVC
Field incubation	Mariculture-derived MPs (fishing nets, foams and floats)	16S	l Proteobacteria (65.61% in seawater, 65.37% in sediment), Bacteroidetes (17.21%, 6.61%), Cyanobacteria (8.60%, 0.68%), Firmicutes (0.43%, 8.87%), Actinobacteria (5.07%, 1.74%), Planctomycetes (1.27%, 3.29%) and Chloroflexi (0.02%, 4.90%)	(Sun et al., 2020)
(Shellfish mariculture and nearshore areas)			l DOC
Field collection	PE	16S	l Proteobacteria (22.4–98.4%), Actinobacteria (1.3–36.1%).	(Yin et al., 2022a)
(Sea and river)	PET		l Water: NH4+-N, EC, V, DO, Cr and TOC
	PP		l Sediment: Cr, NO3--N, V, OM, EC and AP
	PS
	PVC
Field incubation	PET	16S	l PBAT showed higher risk in ARG dissemination.	(Zhou et al., 2022)
(Sea and river)	PBAT	qPCR	l MP biodegradability and freshwater-seawater interaction influenced ARG distribution.
Field collection	PE	16S	l Alphaproteobacteria, Gammaproteobacteria, and Cyanobacteria	(Amaral-Zettler et al., 2021a)
(Marine sites, rivers, and ports)	PS		l Biogeographic gradients
	PP
	Polyester
	Nylon 6
Field collection	Unidentified	16S	l Proteobacteria (53%), Bacteroidetes (16%), Actinobacteria (11%), Acidobacteria (7%), Cyanobacteria (5%)	(Zhang et al., 2021)
(Coastal sediment)			l Shape, size and color of MPs
(11 sampling sites)
Laboratory microcosm	Aged PLA_blend (PLA mixed with PBAT and starch), PBAT_blend (PBAT mixed with starch), and PE_blend (HDPE mixed with CaCO3)	16S	l Proteobacteria, Firmicutes and Planctomycetes	(Bao et al., 2022)
			l Aging process of MPs
Field incubation	Mariculture-derived MPs (fishing nets, foams and floats)	16S	l Proteobacteria, Bacteroidetes, Actinobacteria	(Shi et al., 2022)
Two sites			l There were no significant differences among MPs.
Field collection	LDPE	16S	l Bacteroidetes and Proteobacteria	(Delacuvellerie et al., 2019)
Laboratory microcosm	PS		l Plastic nature
	PET
	PVC
Laboratory microcosm	PET (powder, films, weathered power)	16S	l Gammaproteobacteria	(Wright et al., 2021)
		Metabolomics	l Novel PET degradation isolates: Thioclava sp. BHET1 and Bacillus sp. BHET2.
		proteogenomic
Field collection	PET	16S	l Proteobacteria, Bacteroidetes, Cyanobacteria and Actinobacteria	(Dong et al., 2021)
(Different sites and seasons)	PP		l Regional and seasonal factors
	PS
	PE
Field incubation	PET microbeads	16S	l Proteobacteria and Bacteroidetes	(Wang et al., 2021)
			l Microbead materials
Laboratory microcosm	HDPE	16 S	l Seawater: Proteobacteria and Bacteroidetes	(Nguyen et al., 2021)
(Marine and freshwater)	PLA		l Freshwater: Actinobacteria and Verrucomicrobia
	PHBV		l MPs properties
Laboratory microcosm	PE	16S	l Proteobacteria	(Ogonowski et al., 2018)
	PP		l Substrate hydrophobicity
	PS
Laboratory microcosm	LDPE	16S	l Arcobacter and Colwellia (genera)	(Harrison et al., 2014)
(Coastal sediment, three different sites)			l Polymer types and different seasons
Field incubation	PP	16S	l Proteobacteria, Bacteroidetes	(Sosa and Chen, 2022)
	PLA		l Environmental conditions
	PS
Field collection	Different filaments, fragments, films	fungi	l Ascomycota (70.6%) and Basidiomycota (29.4%)	(Florio Furno et al., 2022)
(Sediment, three sites)		polyphasic approach	l Geographic location
Field incubation	HDPE	16S	l Proteobacteria (40 to 77%)	(Agostini et al., 2021)
(Three sites)	Biodegradable HDPE		l Plastic substrates
Field incubation	PET	Metagenomic	l Proteobacteria and Cyanobacteria	(Pinnell and Turner, 2019)
	PHA		l Biodegradability of MPs
Field collection	HDPE	16S	l Verrucomicrobia, Proteobacteria and Cyanobacteria	(Zettler et al., 2013)
	PP		l Plastisphere members may be opportunistic pathogens.
Field collection	PE	16S	l Cyanobacteria, Bacteroidetes and Proteobacteria	(Aguila-Torres et al., 2019)
(Three sites with different levels of anthropogenic activity)	PP		l Environment and level of anthropogenic activities
	PS
	nylon
Field collection + Laboratory microcosm	Not identified	16S	l Gammaproteobacteria and Bacteroidetes	(Cornejo-D Ottone et al., 2020)
		qPCR	l Plastisphere generally contributed to CO2 and N2O production/consumption
Field collection	PE	Metagenomic	l Gammaproteobacteria, Alphaproteobacteria, and Cyanobacteria	(Delacuvellerie et al., 2022)
	PP	metaproteomic	l The expression of several proteins was impacted by the plastic composition.
Field incubation	PET bottle	metagenomic	l Bacterial (90.3%), Eukaryotes (9.3%) and Archaea (0.4%)	(Kerfahi et al., 2022)
(Four sites)			l Bacterial: Proteobacteria (57.6%), Bacteroidota (16%), Cyanobacteria (6.8%), Bacillariophyta (4.4%)
			l Acidification
Field incubation	HDPE	metagenomic	l Class: Gammaproteobacteria, Bacteroidia	(Bhagwat et al., 2021)
			l Habitat type
			l Potentially pathogenic: Vibrio, Shewanella, and Psychrobacter
Field collection	PE	16S	l Actinobacteria and Proteobacteria	(De Tender et al., 2015)
(Three sites)	PP		l Environmental factors (salinity, temperature, etc.) and intrinsic plastic-related factors (pigment content)
Field incubation	PE	16S	l Bacteroides and Pseudoalteromonas (genera)	(Wu et al., 2020a)
(Nine sites)	PP		l Biofilm formation: polymer type and nutrients (TN and TP) and salinity.
	PS		Bacterial composition: salinity and plastic type.
	PVC
	PU
Field incubation	PE (different colors and shapes)	16S	l Bacteria: Proteobacteria, Bacteroides	(De Tender et al., 2017)
		ITS	Fungi: Ascomycota and Basidiomycota
			l Sample type, environment, and exposure time.
Field incubation	PP	metagenomic	l Prokaryotic: Proteobacteria, Bacteroidetes, Cyanobacteria, and Thaumarchaeota	(Bhagwat et al., 2021)
(Three sites)	PS		Eukaryotic family: Noelaerhabdaceae (PS), Geminigeracea (PVC)
	PVC		l MPs substrates
	PCL
Field incubation	HDPE	Metagenomic	l Family: Flavobacteriaceae (Bacteroidetes) and Rhodobacteraceae (Alphaproteobacteria)	(Oberbeckmann et al., 2021)
(Four sites)	PS	Metagenome	l Biogeographic factors
Field collection	PP	Metagenomic	l Bryozoa, Cyanobacteria, Alphaproteobacteria, and Bacteroidetes	(Bryant et al., 2016)
(Different sites)	PE		l Plastic-attached bacteria enriched che genes, secretion system genes, and nifH genes.
Laboratory microcosm	HDPE, LDPE, PP, PS, PET, PLA, SAN (styrene-acrylonitryle), PVC, PESTUR (polyurethane prepolymer)	16S	l Alpha- (18–53%) and Gammaproteobacteria (20–75%)	(Kirstein et al., 2019)
			l Plastic properties
Field incubation	PU	16S	l Proteobacteria, Bacteroidota, and Cyanobacteria	(Kelly et al., 2022)
	PS		l Many commonly reported members of the plastisphere are simply opportunistic which freely colonise any hard surface.
Field incubation	PE	CLASI-FISH	l Proteobacteria, Cyanobacteria and Bacteroidetes	(Schlundt et al., 2020)
(Three sites)		16S	l Microbial communities were heterogeneous, with direct spatial relationships between bacteria, cyanobacteria and eukaryotes.
Field collection	Unidentified	Metagenomic	l Plastics are a reservoir for metal resistance genes and antibiotic resistance genes	(Yang et al., 2019)
			l Plastic size does not influence the abundance and diversity of resistance genes
Field collection	Unidentified	16S	l Proteobacteria, Bacteroidetes and Firmicutes	(Curren and Leong, 2019)
(Three types of beaches)			l Hydrocarbon-degrading genera (Erythrobacter) were dominant in areas with heavy shipping and pollution.

## Sheet: TableS2
Table S2. Current research of plastisphere in freshwater (main results including influencing factors, core microbes, dominated assembly mechanism of plastisphere communities, etc.).
Experimental design	MP type	Sequencing method	Main results	Reference
Field collection	PE	16S	l Proteobacteria, Bacteroidetes, Actinobacteria, Cyanobacteria	(Di Pippo et al., 2020)
Seven different sites	EPS	FISH-CLSM	l Geographical factor and exposure time
	PP
	PA
Field collection	Unidentified	16S	l Proteobacteria, Firmicutes, and Actinobacteria	(Sun et al., 2021b)
			l Stochastic process
Field incubation	PE	Metagenomic	l Viral communities at family level: Myoviridae, Siphoviridae, Podoviridae.	(Li et al., 2022)
(Five different locations)	PP		l MPs properties affected the potential environmental risk of viruses in MPs. (Viruses in PP displayed the highest diversity)
	PS
	PE fiber
Field collection	PE	16S	l Proteobacteria, Cyanobacteria, Bacteroidetes, Actinobacteria	(Jiang et al., 2018)
(Three different sites)	PP		l Location factors
	PS
Field incubation	PHB	16S,	l Bacteria: Proteobacteria (64.8%), Bacteroides (15.7%), Cyanobacteria (8.4%)	(González-Pleiter et al., 2021)
	HDPE	18S,	Eukaryota: Ciliophora (44.6%), Ochrophyta (33.4%), Fungi (7.9%), Chlorophyta (5.7%)
	LDPE	ITS	Fungi: Chytridiomycota (40.7%), Ascomycota (25.4%) and Basidiomycota (4.6%)
		qPCR	l MPs type
Laboratory microcosm	PS	16S,	l Plastisphere community was similar to the wastewater.	(Eckert et al., 2018)
	(Different concentration)	ITS,	l MP concentration
		qPCR
Laboratory microcosm	LDPE	16S	l Proteobacteria, Chloroflexi (yellow MPs), Actinobacteria and Dependentiae (transparent MPs), Firmicutes (blue MPs)	(Wen et al., 2020)
	(Different colors)		l Color/additive of MPs
			l Blue MPs enriched metabolic pathways of plastisphere.
Laboratory microcosm	PE	qPCR	l Proteobacteria, Bacteroidetes, Cyanobacteria, Firmicutes	(Nguyen et al., 2022)
(Three types of riverine water)	PS	16S	l Organic content, salinity, and DO determined the plastisphere communities.
Field collection	PE	18S	l Archeoplastidia, Opistokonta, and SAR	(Di Pippo et al., 2022)
(Four different lake)	PS	qPCR	l Plastisphere hosted potential pathogenic organisms and antibiotic resistance elements.
	PP	16S	l Geographic differences
Laboratory microcosm	HDPE	16S	l The properties of MPs affected the plastisphere communities.	(Chen et al., 2021)
	PVC		l Proteobacteria, Firicutes, Actinobacteriota, Planctomycetota
	PPR (polyethylene random copolymer)
	PET
	PP
	PE
Field collection	PE	16S	l Alphaproteobacteria, Gammaproteobacteria, and Cyanobacteria	(Amaral-Zettler et al., 2021b)
(four different sites)	PP, etc.	18S	l Geographic location and environmental parameters
Laboratory microcosm	HDPE	16S	l Sphingomonadales, Rhodocyclales, Bdellovibrionales, Rhizobiales	(Xia et al., 2022)
(Different time)	PET	Metagenomic	l Plastic materials and water sources (after 14 days)
Field incubation	PVC	BIOLOG ECO plate	l Substrate factors, environmental factors (i.e., TN and TP) and turbidity shaped biofilm carbon metabolism.	(Miao et al., 2021)
(Three different sites)	PET
	Glass
Field collection	PE	16S	l Proteobacteria, Actinobacteria	(Wang et al., 2020)
(Two urbanized rivers)	PP	qPCR	l The relative abundances of intI1 and intI2 on MPs were higher than those in water.
Field collection	PE	16S	l Proteobacteria (22.4–98.4%), Actinobacteria (1.3–36.1%)	(Yin et al., 2022b)
(Vanadium (V)	PET		l V, nutrients, ambient conditions and Cr
4 different areas)	PP
	PS
	PVC
Field incubation	PET	16S	l Proteobacteria, Acidobacteria and Actinobacteria	(Rahman et al., 2021)
	PLA	GeoChip	l PET and PLA communities had higher species richness, diversity and gene abundance.
Field collection	PE	16S	l Cyanobacteria (10.7%), Bacteroidetes (7.5%), Betaproteobacteria (7.5%), Cyanobacteria (5.2%)	(Delacuvellerie et al., 2022)
(Four aquatic ecosystems)	PP		l Salinity and chemical composition of plastic
	PS
	PET
Laboratory microcosm	HDPE	Long-read MinION sequencing	l Gammaproteobacteria	(Qiang et al., 2021)
(Three different sites)	PET		Order: Methylophilales and Rhizobiales
	PS		l Salinity level and MPs type
Field incubation	LDPE	16S	l Burkholderiales, Rhodocyclaceae, Comamonadaceae, and Pseudomonadaceae	(Steinman et al., 2020)
(Two different sites and different time)	PET
	PP
Laboratory microcosm	PVC	16S	l Biodegradable PLA plastics harbored higher biomass and ARGs.	(Wang et al., 2022)
	PLA	Metagenomic	l Plastisphere has lower ability to degrade unconventional carbon sources.
Field collection	Unidentified	Metagenomic	l Proteobacteria (44.8%), Actinobacteria (24.7%), Acidobacteria (9.2%), and Chloroflexi (6.1%)	(Li et al., 2022)
(Rural and urban region)			l Field MPs in urban river exhibit highest environmental risk.
Laboratory microcosm	PLA	16S	l Proteobacteria (79.35%), Firmicutes (8.55%), Bacteroidetes (8.01%), and Fusobacteria (2%)	(Wu et al., 2022)
	PVC	Metagenomic	l PLA biofilm displayed higher ARG diversity than the PVC biofilm.
		Metatranscriptomic
Filed collection	Unidentified	16S	l Proteobacteria, Bacterioidetes, Cyanobacteria, Firmicutes	(Xue et al., 2020)
(seven different sites)			l Human activities
Laboratory microcosm	PE	16S	l Proteobacteria (68.73%), Actinobacteria (11.4%), Planctomycetes (6.71%), Bacteroidetes (5.05%)	(Yang et al., 2020)
		qPCR	l Dominant bacterial pathogens: Mycobacterium abscessus (35.07%), Bacillus megaterium (23.63%), and Mycobacterium gilvum (9.9%)
			l Exposure time
Field incubation	PVC	16S	l Plastics could be carriers for enrichment of Vibrio in the estuarine environment with salinity ≥26 (± 2‰)	(Li et al., 2019)
(Nine different sites and different time)	PP		l Salinity, temperature, DO and nutrients (TN and TP)
	PS
	PU
	PE
Laboratory microcosm	PE	16S	l Actinobacteria, Alpha-/Gammaproteobacteria, Bacteroidetes	(Taipale et al., 2022)
(Three water ecosystems)			l MP was more easily biodegradable in humic lake.
Field collection	Unidentified	16S	l Flavobacteriaceae (10.1%), Comamonadaceae (9.5%) and Rhodocyclaceae (7.7%)	(Galafassi et al., 2021)
(Different time)		qPCR	l sul2 was significantly more abundant in the plastisphere.
Laboratory microcosm	PE	16S	l The genus Devosia was identified on many plastics.	(Tagg et al., 2022)
(Different time)	PP	ITS	l Exposure time
	PVC
	PA
	PET
Laboratory microcosm	PVC	metagenomic	l Proteobacteria, Actinobacteria, Bacteroidetes, Firmicutes	(Li et al., 2022)
(Activated sludge)			l Exogenous pressures from Cu(II) and/or tetracycline enhanced the abundance of ARGs in PVC plastisphere.
Laboratory microcosm	PVC	16S	l Actinobacteria and Firmicutes	(Wang et al., 2021)
(Activated sludge)	PET	qPCR	l MPs enriched potential pathogens Corynebacterium.
Laboratory microcosm	PE	16S	l Surface hydrophobicity of MPs	(Pham et al., 2021)
(Three WWTPs)	PS	qPCR	l MPs biofilms enriched sulfonamide resistance genes and the associated mobile genetic element.
Field sampling	PP	16S	l Proteobacteria (65.9%), Bacteroidetes (16.0%), and Cyanobacteria (11.7%)	(Zhang et al., 2022)
(Ten different sites)	PS		l Deterministic processes
	PVC
Field sampling	PE	ITS	l Ascomycota and Basidiomycota	(Xue et al., 2021)
In situ incubation	PP		l Human activities
(Seven different sites)	PBT
	PS
Field incubation	PET	Light microscope	l At the early stage of the plastisphere formation, the richness and abundance increase rapidly.	(Žuna Pfeiffer et al., 2022)
(Different time)
Field incubation	PA	16S	l Proteobacteria and Firmicutes	(Huang et al., 2022)
		Metagenome	l Plastisphere promoted nitrification.
			l Habitat conditions
Field sampling	PE	16S	l Proteobacteria (25.7%–49.8%), Bacteroidetes (11.7%–26.5%), and Cyanobacteria (5.3%–35.9%)	(Li et al., 2022)
(Urbanization and non-urbanized area)	PS	qPCR	l Urbanization would enhance microplastic risks to human health.
Field incubation	PET	CLSM	l Environmental and properties of MPs driven the biform formation.	(Miao et al., 2021)
(Three freshwater systems)	PP	Biofilm biomass was determined by gravimetrically	l MPs became denser after the attachment of microorganisms.
	PVC
Field incubation	PE	16S	l Proteobacteria (38.0%) and Firmicutes (24.8%)	(Rosato et al., 2022)
(Salt marsh sediment	PP		l Season (temperature) or the weathering of the plastic surface
different time)	PS
	PVC
	PET
Field incubation	PE	16S	l Bicteria: Proteobacteria (63.8 %), Bacteroidetes (20.5 %), Firmicutes (9.6 %), Cyanobacteria (3.1 %)	(Yang et al., 2023)
	PS	qPCR	Fungi: Ascomycota (49.6 %), Basidiomycota (12 %), and Rozellomycota (4.5 %)
	PP		l Stochastic process
	PVC
Field incubation	PE	16S	l Water: Proteobacteria (69.6 ± 7.1%), Bacteroidetes (19.6 ± 1.5%), Planctomycetes (3.1 ± 0.3%)	(Deng et al., 2022)
(Different time and different ecosystem)		ITS	Sediment: Proteobacteria (85.6 ± 7.7%), Bacteroidetes (3.5 ± 0.3%) and Chloroflexi (3.6 ± 0.2%)
			l Environmental factors
Field incubation	PE	16S	l Bacteria: Planctomycetales, Saccharimonadales, Bryobacterales	(Weig et al., 2021)
(Different seasons)	PS	18S	Eukaryotes: Ciliophora (ciliates) and Chlorophytes (green algae)
	PP		l MPs properties
	PVC
Field collection	PE	16S	l MPs properties factors did not determine the plastisphere communities.	(Wu et al., 2020b)
(Seven different sites)	PP		l MPs conferred a strong stress tolerance, weakened the influence of geographical variation.
	PS
	PET
	PUR (polyurethane)
	PE-PP copolymer
Field incubation	PE	16S	l Proteobacteria and Bacteroidetes	(Deng et al., 2021)
(Different time)	PS		l MP type and exposure time
	PLA

## Sheet: TableS3
Table S3. Current research of plastisphere in soil and other environments (main results including influencing factors, core microbes, dominated assembly mechanism of plastisphere communities, etc.).
Experimental design	MP type	Sequencing method	Main results	Reference
Laboratory microcosm	LDPE	PLFAs	l Plastic type and soil moisture	(Schöpfer et al., 2022)
	PLA/PBAT	(phospholipid-derived fatty acids)	l Lipase activities on the PLA/PBAT surfaces were higher than soil.
Laboratory microcosm	PP mulching film	16S	l Manuring and DOX exposure	(Liu et al., 2023)
(Doxycycline or manure)		qPCR	l Low concentrations of DOX may increase ARG transfer and potential residual pathogen risk in the plastisphere.
Field collection	PE	16S	l Actinobacteria (26.79–57.52%) and Proteobacteria (18.78–33.68%)	(Zhang et al., 2019)
			l Plastics size
Laboratory microcosm	PE	16S	l Nocardia, Aeromicrobium, Amycolatopsis and Rhodococcus enriched on MPs	(Ya et al., 2022)
			l Environmental factors (pH, SOC, TN)
Laboratory microcosm +	PE	16S	l Proteobacteria (51.3%) and Actinobacteria (30.1%)	(Zhu et al., 2021)
field incubation	PVC	Metagenomic	l Neutral processes dominated community assembly and deterministic processes dominated the variance of ARGs in plastispheres.
(Different soil environment	PA		l Manure addition (ARG profiles), temperature and moisture (bacterial community and ARG profiles)
manure addition)	PS
Laboratory microcosm	PVC	16S	l Proteobacteria and Firmicutes	(Li et al., 2021)
(Different pH and concentration of As)			l Soil pH and As content
Laboratory microcosm	PE	16S	l Plastisphere network exhibited greater complexity and stronger stability.	(Sun et al., 2022)
(Two different soils and different temperature)	PLA		l Temperature
			l Stochastic process
Field collection	Unidentified	ITS	l Ascomycota (84%), Basidiomycota (6%)	(Gkoutselis et al., 2021)
(Five different sites)			l Substrate type (soil and plastics) and Site characteristics
Field collection	MPs	16S	l Bradyrhizobium, Rhodospirillaceae and Bacillus	(Luo et al., 2022)
(Fifty-five farming systems)			l Genes related to carbon, nitrogen, and phosphorus cycles in plastisphere were increased.
Laboratory microcosm	PE	16S	l Soil mesofauna increased deterministic processes of soil bacterial assembly, while enhanced the stochasticity of fungal and protistan community assemblages.	(Xiang et al., 2022)
(Different time)		18S	l Exposure time and local soil fauna
		ITS
Field collection	Unidentified	18S	l Eukaryotes: Protists (47%)	(Li et al., 2022)
			l Plastisphere networks presented higher modularity and less complexity.
			l Neutral-based processes
Field collection + Laboratory microcosm	Unidentified MPs and	16S	l Proteobacteria, Actinobacteria, Cyanobacteria	(MacLean et al., 2021)
(Two independent geographical locations)	UV-weathered PE		l Microbial colonization catalyzed the surface degradation of MPs.
Laboratory microcosm	PE mulching film (PMF)	16S	l Proteobacteria, Bacteroidetes and Acidobacteria	(Wang et al., 2022a)
(Different time)	(White and black)		l The color of the PMF affected the proportion of viable microorganisms.
			l Plastisphere increases pathways for Xenobiotics Biodegradation and Metabolism.
Laboratory microcosm	PLA	16S	l Actinobacteria, Proteobacteria, and Patescibacteria	(Rüthi et al., 2020)
(Alpine and Arctic soils)	PBAT	ITS	l Biodegradability of plastics and soil type
	PE
Laboratory microcosm	PLA	16S	l Order: Burkholderiales and Pseudonocardiales	(Ju et al., 2021)
(Different time)	PBAT		l Plastic components and incubation time
	PLA/PBAT		l Stochastic processes
	PE
Laboratory microcosm	LDPE	Metagenomic	l Actinobacteria and Proteobacteria	(Yang et al., 2022)
	PP		l LDPE plastisphere had the highest ARG total abundance and lowest Shannon diversity index.
	PS		l MP type
Field collection	PE	16S	l Proteobacteria and Actinobacteriota	(Li et al., 2023)
(Two different soils)	PBAT/PLA		l Biodegradability of MPs
			l Plastisphere networks were less complexity and lower modularity.
Field collection	PP	16S	l Firmicutes (14.9%–82.3%), Chloroflexi (2.6%–27.0%), and Proteobacteria (2.2%–26.3%)	(Huang et al., 2022)
(Landfill: different disposal years)	PE
	PS
Laboratory microcosm	PE mulching film	16S	l Proteobacteria (48.28 %), Acidobacteria (11.89 %), Bacteroidetes (9.89 %) and Actinobacteria (8.88 %)	(Wang et al., 2023)
(Different time)			l Exposure time
			l Plastisphere increased the pathways for Xenobiotics Biodegradation and Metabolism.
Laboratory microcosm	PBAT and PLA plastic bag (Ecovio)	Metagenomic	l Genes involved in cellular processes and metabolism were enriched in the plastisphere.	(Rüthi et al., 2023)
	PBAT and PLA agricultural mulch foil (BI-PPL)		l Biodegradability of plastics
	PE
Field incubation	PE	16S	l Pseudomonadota, Chloroflexota, Bacteroidota, and Actinomycetota	(Rohrbach et al., 2022)
(Different time)	PP		l MPs properties and incubation time
	PA
	PS
	PET
Field incubation	PBSA	16S	l Climate promoted the complexity and modularity of plastic-associated microbial networks.	(Ji et al., 2022)
(Different climate regimes)	(poly(butylene succinate-co-adipate)	ITS	l Stochastic processes
Laboratory microcosm	PLA	16S	l Proteobacteria, (82.8%–85.4%)	(Zhang et al., 2022)
(Three fertilizer treatments)	PBS	ITS	Ascomycota (99.8–99.9%)
	PBAT		l Application of manure and MPs properties
	LDPE
Field collection	Unidentified	16S	l Acidobacteria, Chloroflexi, Bacteroidetes, and Firmicutes	(Luo et al., 2023)
(75 national long-term monitoring sites			l Crop types, irrigation regimes (soil pH) and plastic debris abundances
different crop types)
Field collection	PET	16S	l Proteobacteria (29.33%–60.11%), Actinobacteria (19.20%–34.44%), Firmicutes (19.21%–33.45%), Halobacterota (0.98%–14.19%), and Bacteroidota (0.60%–10.79%)	(Peng et al., 2022)
(Indoor dust)	PA	qPCR	l Higher amount of ARG was found on PLA MPs.
	PP		l MPs types (degradable and nondegradable)
	PE
	etc.
